# Supplementary material for: A neotype designation for the bone-skipper Centrophlebomyia anthropophaga (Diptera, Piophilidae, Thyreophorina), with a review of the Palaearctic species of Centrophlebomyia
Source: Zookeys. 2013 Jun 17;(310):7–28. doi: 10.3897/zookeys.310.4914 (PMC3690652; doi:10.3897/zookeys.310.4914)
Supplement: XML Treatment for Centrophlebomyia [file zookeys.310.4914-treatment1.xml]

<!DOCTYPE tp:taxon-treatment
  PUBLIC "-//TaxonX//DTD Taxonomic Treatment Publishing DTD v0 20100105//EN" "tax-treatment-NSO.dtd">
<tp:taxon-treatment xmlns:tp="http://www.plazi.org/taxpub"><tp:treatment-meta><mixed-citation publication-type="journal"><person-group><name><surname>Mei</surname><given-names>Maurizio</given-names></name><name><surname>Whitmore</surname><given-names>Daniel</given-names></name><name><surname>Giudice</surname><given-names>Giuseppe Lo</given-names></name><name><surname>Cerretti</surname><given-names>Pierfilippo</given-names></name></person-group><article-title>A neotype designation for the bone-skipper
                    <italic>Centrophlebomyia anthropophaga</italic> (Diptera, Piophilidae, Thyreophorina), with a review of the Palaearctic species of
                    <italic>Centrophlebomyia</italic></article-title><source>Zookeys</source><day>17</day><month>6</month><year>2013</year><volume>2013</volume><issue>310</issue><fpage>7</fpage><lpage>28</lpage><pub-id pub-id-type="doi">10.3897/zookeys.310.4914</pub-id></mixed-citation></tp:treatment-meta><tp:nomenclature><label>Genus</label><tp:taxon-name>
                            <tp:taxon-name-part taxon-name-part-type="genus">Centrophlebomyia</tp:taxon-name-part>
                            <object-id xmlns:xlink="http://www.w3.org/1999/xlink" xlink:type="simple">http://species-id.net/wiki/Centrophlebomyia</object-id>
                        </tp:taxon-name><tp:taxon-authority>Hendel, 1903</tp:taxon-authority><xref ref-type="fig" rid="F1">Figs 1</xref><xref ref-type="fig" rid="F7">−38</xref><tp:nomenclature-citation-list><tp:nomenclature-citation><tp:taxon-name>Centrophlebomyia</tp:taxon-name><comment><xref ref-type="bibr" rid="B13">Hendel 1903</xref>: 216. [original description] – type species: <italic><tp:taxon-name>Musca furcata</tp:taxon-name></italic> Fabricius, 1794: 343, by original designation. </comment></tp:nomenclature-citation><tp:nomenclature-citation><tp:taxon-name>Thyreolepida</tp:taxon-name><comment><xref ref-type="bibr" rid="B33">Sack 1939</xref>: 4. [original description] – type species: <italic><tp:taxon-name>Thyreolepida cinerea</tp:taxon-name></italic> Sack, 1939:4, by original designation. </comment></tp:nomenclature-citation><tp:nomenclature-citation><tp:taxon-name>Protothyreophora</tp:taxon-name><comment><xref ref-type="bibr" rid="B22">Ozerov 1984a</xref><xref ref-type="bibr" rid="B22">: 465. [original description] – type species: <italic><tp:taxon-name>Protothyreophora grunini</tp:taxon-name></italic> Ozerov 1984a</xref>, by original designation; <bold>syn. n.</bold> (see below). </comment></tp:nomenclature-citation></tp:nomenclature-citation-list></tp:nomenclature><tp:treatment-sec sec-type="References"><title>References.</title><p><xref ref-type="bibr" rid="B13">Hendel 1903</xref>; <xref ref-type="bibr" rid="B19">McAlpine 1977</xref>; <xref ref-type="bibr" rid="B22">Ozerov 1984a</xref>; <xref ref-type="bibr" rid="B23">Ozerov 1984b</xref>; <xref ref-type="bibr" rid="B24">Ozerov 2000</xref>.</p></tp:treatment-sec><tp:treatment-sec sec-type="Recognition"><title>Recognition.</title><p>Brownish, scathophagid-like flies, body length 4−8 mm. Body densely to moderately microtomentose and covered with long, fine setulae, especially <!--PageBreak-->in males. Frons with one or two upper reclinate orbital setae. Ocellar seta, medial and lateral vertical setae, and postvertical seta long and robust. Two to ten frontal setae usually arranged more or less regularly around lunula. Face with a strong, flattened median carina, antennal grooves deep. Parafacial with a patch of microtomentum at mid length (<xref ref-type="fig" rid="F2">Fig. 15</xref>). Compound eye almost round in lateral view. Two pairs of strong vibrissae present, subequal in length and strength. Thoracic chaetotaxy as follows: 0−2 postpronotal setae (postpronotal setae usually absent in male of <italic><tp:taxon-name>Centrophlebomyia furcata</tp:taxon-name></italic>); 1 + 1 intra-alar, 1−2 + 3 strong dorsocentral setae, 1 postalar, 2 notopleural setae, 0−1 prescutellar acrostichal setae. Scutellum long, dorsally flattened, much more developed in male than in female, with two pairs of setae, apical pair very long and strong, almost spiniform in larger males. Dorsal surface of scutellum bare. Development of scutellum in male related to body size. Propleural seta strong. Katepisternum densely setulose, with one strong katepisternal seta at upper posterior margin. Anepisternum with a row of setae along posterior margin, one of them strong. Thorax (except scutellum) very finely setulose throughout, besides the strong setae.</p><p>Wing membrane hyaline. Costa more or less spinose (i.e., with a regular row of stronger setulae interspersed with the general costal setulae), spine-like setae stronger in male than in female. Anal vein fading out well before wing margin. Legs thickly setulose in both sexes (almost woolly in male). Fore femur with 5–6 weak posteroventral setae near apex, scarcely differentiated in male. Hind femur with 2–3 anteroventral setae near apex. Mid tibia with five apical setae on ventral side: middle and lateral ones strongest. Hind tibia with one short, curved apical seta on posteroventral surface. Tarsi unmodified.</p></tp:treatment-sec><tp:treatment-sec sec-type="Preimaginal instars"><title>Preimaginal instars.</title><p>Described by <xref ref-type="bibr" rid="B11">Freidberg (1981)</xref> and below.</p></tp:treatment-sec><tp:treatment-sec sec-type="Distribution"><title>Distribution.</title><p>Europe, North Africa, Middle East, Russian Far East, northern India (Kashmir and Darjeeling).</p></tp:treatment-sec><tp:treatment-sec sec-type="Remarks"><title>Remarks.</title><p>The generic diagnosis incorporates the characters given by <xref ref-type="bibr" rid="B19">McAlpine (1977)</xref> based only on the type species <italic><tp:taxon-name>Centrophlebomyia furcata</tp:taxon-name></italic>.</p><fig id="F1" position="float" orientation="portrait"><label>Figures 1−10.</label><caption><p>Males of <italic><tp:taxon-name>Centrophlebomyia</tp:taxon-name></italic> spp. <bold>1</bold>, <bold>3</bold>, <bold>5</bold>, <bold>7</bold>, <bold>9</bold> head and thorax in dorsal view <bold>2</bold>, <bold>4</bold>, <bold>6</bold>, <bold>8</bold>, <bold>10</bold> head in lateral view <bold>1−4</bold> <italic><tp:taxon-name>Centrophlebomyia anthropophaga</tp:taxon-name></italic> (Italy) <bold>5−6</bold> <italic><tp:taxon-name>Centrophlebomyia furcata</tp:taxon-name></italic> (Italy) <bold>7−8</bold> <italic><tp:taxon-name>Centrophlebomyia grunini</tp:taxon-name></italic> (Russian Far East) <bold>9−10</bold> <italic><tp:taxon-name>Centrophlebomyia orientalis</tp:taxon-name></italic> (India). In red the microtomentum pattern of head; in yellow the shiny, non microtomentose, pattern of thorax.</p></caption><graphic xmlns:xlink="http://www.w3.org/1999/xlink" xlink:href="ZooKeys-310-007-g001.jpg" position="float" orientation="portrait" xlink:type="simple"/></fig><fig id="F2" position="float" orientation="portrait"><label>Figures 11−15.</label><caption><p><italic><tp:taxon-name>Centrophlebomyia</tp:taxon-name></italic> spp. <bold>11−14</bold> head in dorsolateral view [dotted line indicates the border of microtomentum] <bold>11−12</bold> <italic><tp:taxon-name>Centrophlebomyia anthropophaga</tp:taxon-name></italic> (Italy) <bold>13−14</bold> <italic><tp:taxon-name>Centrophlebomyia orientalis</tp:taxon-name></italic> (India) <bold>15</bold> <italic><tp:taxon-name>Centrophlebomyia anthropophaga</tp:taxon-name></italic> (Italy), detail of head in anterodorsal view [arrow indicates microtomentum on parafacial].</p></caption><graphic xmlns:xlink="http://www.w3.org/1999/xlink" xlink:href="ZooKeys-310-007-g002.jpg" position="float" orientation="portrait" xlink:type="simple"/></fig><fig id="F3" position="float" orientation="portrait"><label>Figures 16−21.</label><caption><p><italic><tp:taxon-name>Centrophlebomyia</tp:taxon-name></italic> spp. <bold>16−17</bold> <italic><tp:taxon-name>Centrophlebomyia anthropophaga</tp:taxon-name></italic> (Italy), anterior part of thorax in dorsolateral view [red circles indicate postpronotal setae] <bold>16</bold> male <bold>17</bold> female <bold>18−21</bold> Wing <bold>18</bold> <italic><tp:taxon-name>Centrophlebomyia anthropophaga</tp:taxon-name></italic> (Italy), detail of third costal sector (Cs<sub>3</sub>) [in red the costal spine-like setae] <bold>19−20</bold> <italic><tp:taxon-name>Centrophlebomyia grunini</tp:taxon-name></italic> (Russian Far East) <bold>21</bold> <italic><tp:taxon-name>Centrophlebomyia orientalis</tp:taxon-name></italic> (India), detail of third costal sector (Cs<sub>3</sub>).</p></caption><graphic xmlns:xlink="http://www.w3.org/1999/xlink" xlink:href="ZooKeys-310-007-g003.jpg" position="float" orientation="portrait" xlink:type="simple"/></fig><fig id="F4" position="float" orientation="portrait"><label>Figures 22−26.</label><caption><p>Male terminalia of <italic><tp:taxon-name>Centrophlebomyia</tp:taxon-name></italic> spp. [<bold>Ae</bold> = ejaculatory apodeme; <bold>Ap</bold> = phallapodeme; <bold>C</bold> = cerci; <bold>Ep</bold> = epandrium; <bold>Ph</bold> = phallus; <bold>S</bold> = surstylus] <bold>22</bold> <italic><tp:taxon-name>Centrophlebomyia anthropophaga</tp:taxon-name></italic> (Italy) <bold>23</bold> <italic><tp:taxon-name>Centrophlebomyia orientalis</tp:taxon-name></italic> (India) <bold>24−26</bold> <italic><tp:taxon-name>Centrophlebomyia anthropophaga</tp:taxon-name></italic> (Italy), phallus.</p></caption><graphic xmlns:xlink="http://www.w3.org/1999/xlink" xlink:href="ZooKeys-310-007-g004.jpg" position="float" orientation="portrait" xlink:type="simple"/></fig><fig id="F5" position="float" orientation="portrait"><label>Figures 27−29.</label><caption><p>Female of <italic><tp:taxon-name>Centrophlebomyia anthropophaga</tp:taxon-name></italic> (Italy) <bold>27</bold> head and thorax in dorsal view <bold>28</bold> ovipositor in dorsal view <bold>29</bold> spermatheca.</p></caption><graphic xmlns:xlink="http://www.w3.org/1999/xlink" xlink:href="ZooKeys-310-007-g005.jpg" position="float" orientation="portrait" xlink:type="simple"/></fig><fig id="F6" position="float" orientation="portrait"><label>Figures 30−34.</label><caption><p>Third instar of <italic><tp:taxon-name>Centrophlebomyia anthropophaga</tp:taxon-name></italic> (Italy) <bold>30</bold> habitus in dorsal view <bold>31</bold> habitus in lateral view <bold>32</bold> head in frontal view <bold>33</bold> cephalopharyngeal skeleton in lateral view <bold>34</bold> aQnterior spiracle in lateral view.</p></caption><graphic xmlns:xlink="http://www.w3.org/1999/xlink" xlink:href="ZooKeys-310-007-g006.jpg" position="float" orientation="portrait" xlink:type="simple"/></fig><fig id="F7" position="float" orientation="portrait"><label>Figures 35−38.</label><caption><p>Third instar and puparium of <italic><tp:taxon-name>Centrophlebomyia anthropophaga</tp:taxon-name></italic> (Italy) <bold>35</bold> last segment bearing posterior spiracle in posterior view <bold>36</bold> last segment bearing posterior spiracle in lateral view <bold>37</bold> posterior spiracles in posterior view <bold>38</bold> puparium in dorsal view.</p></caption><graphic xmlns:xlink="http://www.w3.org/1999/xlink" xlink:href="ZooKeys-310-007-g007.jpg" position="float" orientation="portrait" xlink:type="simple"/></fig></tp:treatment-sec><ref-list><ref id="B13"><mixed-citation xmlns:xlink="http://www.w3.org/1999/xlink" xlink:type="simple"><person-group><name name-style="western"><surname>Hendel</surname><given-names>F</given-names></name></person-group> (<year>1903</year>) <source><italic>Centrophlebomyia</italic> nov. gen. Thyreophorinae. Zeitschrift für systematische Hymenopterologie und Dipterologie, 3: 215−216.</source></mixed-citation></ref><ref id="B33"><mixed-citation xmlns:xlink="http://www.w3.org/1999/xlink" xlink:type="simple"><person-group><name name-style="western"><surname>Sack</surname><given-names>P</given-names></name></person-group> (<year>1939</year>) <source>62b. Thyreophoridae. In: Lindner E (Ed) Die Fliegen der palearktischen Region. Stuttgart: 1−7.</source></mixed-citation></ref><ref id="B22"><mixed-citation xmlns:xlink="http://www.w3.org/1999/xlink" xlink:type="simple"><person-group><name name-style="western"><surname>Ozerov</surname><given-names>AL</given-names></name></person-group> (<year>1984a</year>) <source>A new Palearctic genus of the family Thyreophoridae (Diptera) from the Soviet Far East</source> [in Russian]. Zoologicheskii Zhurnal, 63(3): 464–466.</mixed-citation></ref><ref id="B19"><mixed-citation xmlns:xlink="http://www.w3.org/1999/xlink" xlink:type="simple"><person-group><name name-style="western"><surname>McAlpine</surname><given-names>JF</given-names></name></person-group> (<year>1977</year>) <source>A revised classification of the Piophilidae, including “Neottiophilidae” and “Thyreophoridae” (Diptera: Schizophora). Memoirs of the Entomological Society of Canada, 103: i–vi, 1–66.</source></mixed-citation></ref><ref id="B23"><mixed-citation xmlns:xlink="http://www.w3.org/1999/xlink" xlink:type="simple"><person-group><name name-style="western"><surname>Ozerov</surname><given-names>AL</given-names></name></person-group> (<year>1984b</year>) <source>К биологии <italic>Protothyreophora grunini</italic> Ozerov (Diptera, Thyreophoridae). Доклады высшей школы. Биологические науки. № 4, С. 39–41. [The biology of <italic>Protothyreophora grunini</italic> Ozerov (Diptera, Thyreophoridae). Reports of the High School. Biological sciences, 4: 39–41.]</source></mixed-citation></ref><ref id="B24"><mixed-citation xmlns:xlink="http://www.w3.org/1999/xlink" xlink:type="simple"><person-group><name name-style="western"><surname>Ozerov</surname><given-names>AL</given-names></name></person-group> (<year>2000</year>) <article-title>A.9. Family Piophilidae.</article-title> In: <person-group><name name-style="western"><surname>Papp</surname><given-names>L</given-names></name><name name-style="western"><surname>Darvas</surname><given-names>B</given-names></name></person-group> (<role>Eds</role>). <issue-title>Contributions to a manual of Palearctic Diptera.</issue-title><source>Appendix. Science Herald, Budapest</source>: <fpage>355</fpage>-<lpage>365</lpage>.</mixed-citation></ref><ref id="B11"><mixed-citation xmlns:xlink="http://www.w3.org/1999/xlink" xlink:type="simple"><person-group><name name-style="western"><surname>Freidberg</surname><given-names>A</given-names></name></person-group> (<year>1981</year>) <source>Taxonomy, natural history and immature stages of the bone-skipper, <italic>Centrophlebomyia furcata</italic> (Fabricius) (Diptera: Piophilidae, Thyreophorina). Entomologica Scandinavica, 12: 320−326.</source> doi: <ext-link ext-link-type="uri" xlink:href="http://dx.doi.org/10.1163/187631281794709728" xlink:type="simple">10.1163/187631281794709728</ext-link></mixed-citation></ref></ref-list></tp:taxon-treatment>
