# Supplementary material for: A neotype designation for the bone-skipper Centrophlebomyia anthropophaga (Diptera, Piophilidae, Thyreophorina), with a review of the Palaearctic species of Centrophlebomyia
Source: Zookeys. 2013 Jun 17;(310):7–28. doi: 10.3897/zookeys.310.4914 (PMC3690652; doi:10.3897/zookeys.310.4914)
Supplement: XML Treatment for Centrophlebomyia anthropophaga [file zookeys.310.4914-treatment2.xml]

<!DOCTYPE tp:taxon-treatment
  PUBLIC "-//TaxonX//DTD Taxonomic Treatment Publishing DTD v0 20100105//EN" "tax-treatment-NSO.dtd">
<tp:taxon-treatment xmlns:tp="http://www.plazi.org/taxpub"><tp:treatment-meta><mixed-citation publication-type="journal"><person-group><name><surname>Mei</surname><given-names>Maurizio</given-names></name><name><surname>Whitmore</surname><given-names>Daniel</given-names></name><name><surname>Giudice</surname><given-names>Giuseppe Lo</given-names></name><name><surname>Cerretti</surname><given-names>Pierfilippo</given-names></name></person-group><article-title>A neotype designation for the bone-skipper
                    <italic>Centrophlebomyia anthropophaga</italic> (Diptera, Piophilidae, Thyreophorina), with a review of the Palaearctic species of
                    <italic>Centrophlebomyia</italic></article-title><source>Zookeys</source><day>17</day><month>6</month><year>2013</year><volume>2013</volume><issue>310</issue><fpage>7</fpage><lpage>28</lpage><pub-id pub-id-type="doi">10.3897/zookeys.310.4914</pub-id></mixed-citation></tp:treatment-meta><tp:nomenclature><tp:taxon-name>
                            <tp:taxon-name-part taxon-name-part-type="genus">Centrophlebomyia</tp:taxon-name-part>
                            <tp:taxon-name-part taxon-name-part-type="species">anthropophaga</tp:taxon-name-part>
                            <object-id xmlns:xlink="http://www.w3.org/1999/xlink" xlink:type="simple">http://species-id.net/wiki/Centrophlebomyia_anthropophaga</object-id>
                        </tp:taxon-name><tp:taxon-authority>(Robineau-Desvoidy, 1830)</tp:taxon-authority><xref ref-type="fig" rid="F1">Figs 1−4</xref><xref ref-type="fig" rid="F2">, 11, 12, 15</xref><xref ref-type="fig" rid="F3">−18</xref><xref ref-type="fig" rid="F4">, 22, 24</xref><xref ref-type="fig" rid="F7">−38</xref><tp:nomenclature-citation-list><tp:nomenclature-citation><tp:taxon-name>Thyreophora anthropophaga</tp:taxon-name><comment><xref ref-type="bibr" rid="B30">Robineau-Desvoidy 1830</xref>: 623 – type locality: Paris (France). </comment></tp:nomenclature-citation></tp:nomenclature-citation-list></tp:nomenclature><tp:treatment-sec sec-type="Type material examined"><title>Type material examined.</title><p>Neotype (designated below). Male (ZMUC), here designated, from Sardinia, Italy and bearing the following labels: SARDEGNA / Belvì (NU) / 10.X.’84 [39°57.889'N, 9°11.111'E] // Neotype ♂ / <italic>Thyreophora</italic> / <italic>anthropophaga</italic> / Robineau-Desvoidy, 1830 / M. Mei &amp; P. Cerretti des. 2013 // <italic>Centrophlebomyia</italic> / <italic>anthropophaga</italic> / (Robineau-Desvoidy, 1830) / M. Mei &amp; P. Cerretti det. 2013).</p><!--PageBreak--><p><bold>Other material examined</bold>. 5 ♂♂, 5 ♀♀, same data as neotype. 35 ♂♂, 3 ♀♀, Italy, Abruzzo, L’Aquila province, Riserva Naturale Orientata Monte Velino, Man<!--PageBreak-->dridi, <named-content xmlns:xlink="http://www.w3.org/1999/xlink" content-type="dwc:verbatimCoordinates" xlink:type="simple">42°7.696'N, 13°22.247'E</named-content>, 1270 m, 11.XI.2005, G. Lo Giudice, M. Mini, A. Vigna Taglianti legit. 20 ♂♂, 13 ♀♀, same data but 9.XII.2005; 13 ♂♂, 4 ♀♀, same data but 25.I.2006; 7 ♂♂, 1 ♀♀, same data but 25.X.2006; 2 ♂♂, same data but 9.XI.2006; 3 ♂♂, 5 ♀♀, same data but 16.XI.2006; 6 ♂♂, 4 ♀♀, same data but 30.XI.2006; 2♂♂, same data but XI.2006 reared from larvae, (see below); 13 ♂♂, 2 ♀♀, same data but 14.X.2007; 2 ♂♂, same data but 18.XI.2008.</p></tp:treatment-sec><tp:treatment-sec sec-type="References"><title>References.</title><p><xref ref-type="bibr" rid="B21">Michelsen 1983</xref>; <xref ref-type="bibr" rid="B8">Contini and Rivosecchi 1993</xref>; <xref ref-type="bibr" rid="B17">Martín-Vega et al. 2010</xref>.</p></tp:treatment-sec><tp:treatment-sec sec-type="Remarks"><title>Remarks.</title><p>Specimens from Sardinia were collected from a bag of dead, decaying snails (<xref ref-type="bibr" rid="B8">Contini and Rivosecchi 1993</xref>). Specimens from central Italy were collected with hand net (adults) and pitfall traps (adults, larvae) filled with a saturated solution of water and salt (NaCl), in a large fenced area where a feeding station (“vulture restaurant”) was kept for a population of griffon vultures living in the Nature Reserve. Twenty pitfall traps were placed around dead and dismembered sheep (front and rear quarters without skin and guts).</p></tp:treatment-sec><tp:treatment-sec sec-type="Distribution"><title>Distribution.</title><p>?France (Paris), Italy (Sardinia, Central Apennines).</p></tp:treatment-sec><tp:treatment-sec sec-type="Redescription"><title>Redescription.</title><p><bold>Colouration</bold>. Head, including antenna and palpus, usually reddish yellow; sometimes dorsal half of occiput black. Occiput, ocellar triangle, genal dilation, and parafacial covered with microtomentum. When seen in dorsal view, the microtomentum that covers the occiput anteriorly outlines a three-pointed crown on the frons between the medial posterior margin of eyes (<xref ref-type="fig" rid="F1">Figs 1, 3</xref>, <xref ref-type="fig" rid="F2">11, 12</xref>); middle tip of crown corresponds to anterior ocellus; lateral tips, laterally confined by eyes, end about level with posterior ocelli or slightly anteriorly. Prementum black. Postpronotum at least partly reddish laterally (reddish colour usually not visible in dorsal view). Scutum black in ground colour, covered with thin microtomentum except around base of dorsocentral setae and two lateral, longitudinal shiny vittae, widely interrupted at level of transverse suture (<xref ref-type="fig" rid="F1">Figs 1</xref>, <xref ref-type="fig" rid="F5">27</xref>) (suture well developed laterally up to level of dorsocentral row). Scutellum at least apically yellow. Legs usually entirely yellow, rarely tarsi darkened. Abdomen usually entirely yellow or light brown, but can vary from dark brown to shiny black dorsally in some females. Setae of whole body black. Wing hyaline.</p><p><bold>Head</bold> (<xref ref-type="fig" rid="F1">Figs 1−4</xref>, <xref ref-type="fig" rid="F2">11−12, 15</xref>, <xref ref-type="fig" rid="F5">27</xref>). Head about as wide as thorax. Eye almost round. Frons 2.0−2.5 times as wide as an eye in dorsal view. Parafacial 1/2–2/3 as wide as first flagellomere, both measured at mid length. Gena, in profile, 0.33–0.65 times as high as eye. Medial vertical seta well developed, reclinate. Lateral vertical seta well developed, about 4/5 of medial vertical seta, lateroclinate. One or (usually) two upper reclinate orbital setae; when two are present, then anterior one at most 1/3 as long as posterior seta, and distinctly thinner. Postocellar seta strong and reclinate, subequal in size to ocellar and medial vertical setae. Ocellar seta proclinate. Anterior margin of frons with 2–3 pairs of pro- and medioclinate, strong frontal setae. Fronto-orbital plate with scattered, short, proclinate or medioclinate setae, between posteriormost upper reclinate orbital seta and distal margin of pedicel. Vibrissa double, very strong. Antenna shorter than height of facial ridge; first flagellomere 1.3–2.0 times as long as pedicel. Occiput and genal dilation covered <!--PageBreak-->with scattered black setae. Palpus well developed, apically clavate, covered with fine black setae.</p><p><bold>Thorax</bold> (<xref ref-type="fig" rid="F1">Figs 1, 3</xref>, <xref ref-type="fig" rid="F3">16, 17</xref>, <xref ref-type="fig" rid="F5">27</xref>). Thorax covered with fine black setulae, those on scutum distinctly shorter than those on pleurae. Postpronotum with or without 1–2 very fine setae in male (<xref ref-type="fig" rid="F3">Fig. 16</xref>), usually with 2, relatively strong setae in female (<xref ref-type="fig" rid="F3">Fig. 17</xref>). One strong presutural and 2 postsutural supra-alar setae; posterior postsutural supra-alar seta short and thin. One presutural and 3 postsutural dorso<!--PageBreak-->central setae (<xref ref-type="fig" rid="F1">Figs 1</xref>, <xref ref-type="fig" rid="F5">27</xref>) (2 postsutural dorsocentral setae may occur in smaller sized male specimens (<xref ref-type="fig" rid="F1">Fig. 3</xref>)). One, short and weak, prescutellar acrostichal seta. Scutellum dorsally flat to slightly concave (ground plan trait of the <tp:taxon-name>Thyreophorina</tp:taxon-name>, McAlpine, 1977), more or less elongated posteriorly, with one lateral seta and one apical seta (<xref ref-type="fig" rid="F1">Figs 1, 3</xref>); lateral seta usually much smaller than apical seta. Shape and size of scutellum strongly variable (<xref ref-type="fig" rid="F1">Figs 1, 3</xref>, <xref ref-type="fig" rid="F5">27</xref>) between sexes and between males <!--PageBreak-->of different sizes (<xref ref-type="fig" rid="F1">Figs 1, 3</xref>). Two notopleural setae. One anepisternal seta. One katepisternal seta. Legs robust, covered with long and fine setulae. Mid tibia with 3–5 robust ventral preapical setae. Claws well developed in both sexes, about as <!--PageBreak-->long as fifth tarsal segment in male, varying in length between 0.5 and 0.7 times as long as fifth tarsal segment in female. Ventral row of costal setae (specifically CS<sub>3</sub>) characterized by the presence of some longer and stouter setae placed at more or less regular intervals (<xref ref-type="fig" rid="F3">Fig. 18</xref>).</p><p><bold>Abdomen</bold>. Male: more or less elongated; tergite 1 laterodorsally covered with short erect hair-like setae, medially bare; tergites 2 and 3 laterodorsally and ventrally covered with long, hair-like setae that become shorter toward the midline of tergites. Tergites 4 and 5 evenly covered with long, erect hair-like setae. Female: abdominal setae distinctly shorter.</p><p><bold>Male terminalia</bold> (<xref ref-type="fig" rid="F4">Figs 22, 24−26</xref>). Epandrium short and convex. Surstyli massive, almost touching each other posteromedially; distal margin of surstylus slightly bent pos<!--PageBreak-->teriorly. Cerci very small, bearing long setae. Phallapodeme, in lateral view, very large with an evenly convex dorsal margin (<xref ref-type="fig" rid="F4">Fig. 22</xref>). Pregonite well sclerotized, relatively narrow and slightly bent posteriorly; basally fused to hypandrium; pregonite with 1−2 fine setae distally. Postgonite very long, well sclerotized and evenly bent anteriorly. Pregonite and postgonite pincer-like in relative position, almost touching each other distally. Epiphallus attached basally and well developed. Basiphallus very long, tubular, covered with fine pubescence and membranous. Distiphallus massive, slightly sclerotized, covered with fine pubescence as in basiphallus; distiphallus with two large laterodistal lobes.</p><p><bold>Female terminalia</bold> (<xref ref-type="fig" rid="F5">Figs 28−29</xref>). Ovipositor long and telescopically retracted within fifth segment. Tergites 6 and 7 relatively wide and more or less flattened. Tergite 8 longitudinally divided into two halves. Cerci not differentiated. Two rounded and well sclerotized spermathecae.</p></tp:treatment-sec><tp:treatment-sec sec-type="Description"><title>Description of third instar and puparium.</title><p>Both the larva and puparium of <!--PageBreak--><italic><tp:taxon-name>Centrophlebomyia anthropophaga</tp:taxon-name></italic> (<xref ref-type="fig" rid="F6">Figs 30</xref>−<xref ref-type="fig" rid="F7">38</xref>) correspond well to features given by <xref ref-type="bibr" rid="B19">McAlpine (1977)</xref>, <xref ref-type="bibr" rid="B24">Ozerov (2000)</xref> and <xref ref-type="bibr" rid="B26">Ozerov and Norrbom (2010)</xref> for other piophilids and by <xref ref-type="bibr" rid="B11">Freidberg (1981)</xref> for <italic><tp:taxon-name>Centrophlebomyia furcata</tp:taxon-name></italic>. Here we provide additional information not given in previous descriptions. Nearly all the segments of the third instars have a lateral “dotted” line composed of microscopic, concave structures which may be sensory organs (<xref ref-type="fig" rid="F6">Fig. 31</xref>). Their shape and position suggest that they may be mechanoreceptors of pressure or stretching. These structures have not been noted in previous descriptions of piophilid larvae; they were either overlooked or are unique to <italic><tp:taxon-name>Centrophlebomyia anthropophaga</tp:taxon-name></italic>.</p></tp:treatment-sec><tp:treatment-sec sec-type="Notes on larval development"><title>Notes on larval development.</title><p>On April 5<sup>th</sup> (n=15) and May 3<sup>rd</sup> (n=7), 2006, several mature larvae were collected from the soil a few centimetres below the sheep quarters used as bait for the pitfall traps set in the “vulture restaurant” (see above under “Remarks”). The larvae were then transferred into two petri dishes (12 cm diameter): one filled with potting soil, the other with natural soil collected with the larvae from under the carcass. Moisture was provided each week until midsummer. All larvae remained active, though only slightly so, during this time. By June 1<sup>st</sup>, five out of 22 larvae had died. The loss of larvae continued steadily and by the beginning of September only six <!--PageBreak-->larvae were left, three in the potting soil and three in the natural soil. In early October 2006, two puparia were found in each dish and all the remaining larvae were dead. The four puparia and small amounts of soil were isolated in smaller dishes. An adult male emerged in November from one of the puparia in the natural soil, and another adult (possibly a male) was found dead in its puparium in the potting soil. The remaining two puparia failed to produce adults.</p><p>Our observations are consistent with those of <xref ref-type="bibr" rid="B11">Freidberg (1981</xref>; 2010 pers. comm.) on <italic><tp:taxon-name>Centrophlebomyia furcata</tp:taxon-name></italic> larvae reared in Israel. Mature <italic><tp:taxon-name>Centrophlebomyia furcata</tp:taxon-name></italic> larvae remained buried in the soil through spring and summer, estivating in this stage or as prepupae, and pupariated at the beginning of autumn. The larvae did not feed but were still more or less active. Most of the larvae died during the summer months and only very few adults emerged in October.</p></tp:treatment-sec><tp:treatment-sec><!--Section generated to contain objects referenced in tp:taxon-treatment.--><fig id="F1" position="float" orientation="portrait"><label>Figures 1−10.</label><caption><p>Males of <italic><tp:taxon-name>Centrophlebomyia</tp:taxon-name></italic> spp. <bold>1</bold>, <bold>3</bold>, <bold>5</bold>, <bold>7</bold>, <bold>9</bold> head and thorax in dorsal view <bold>2</bold>, <bold>4</bold>, <bold>6</bold>, <bold>8</bold>, <bold>10</bold> head in lateral view <bold>1−4</bold> <italic><tp:taxon-name>Centrophlebomyia anthropophaga</tp:taxon-name></italic> (Italy) <bold>5−6</bold> <italic><tp:taxon-name>Centrophlebomyia furcata</tp:taxon-name></italic> (Italy) <bold>7−8</bold> <italic><tp:taxon-name>Centrophlebomyia grunini</tp:taxon-name></italic> (Russian Far East) <bold>9−10</bold> <italic><tp:taxon-name>Centrophlebomyia orientalis</tp:taxon-name></italic> (India). In red the microtomentum pattern of head; in yellow the shiny, non microtomentose, pattern of thorax.</p></caption><graphic xmlns:xlink="http://www.w3.org/1999/xlink" xlink:href="ZooKeys-310-007-g001.jpg" position="float" orientation="portrait" xlink:type="simple"/></fig><fig id="F2" position="float" orientation="portrait"><label>Figures 11−15.</label><caption><p><italic><tp:taxon-name>Centrophlebomyia</tp:taxon-name></italic> spp. <bold>11−14</bold> head in dorsolateral view [dotted line indicates the border of microtomentum] <bold>11−12</bold> <italic><tp:taxon-name>Centrophlebomyia anthropophaga</tp:taxon-name></italic> (Italy) <bold>13−14</bold> <italic><tp:taxon-name>Centrophlebomyia orientalis</tp:taxon-name></italic> (India) <bold>15</bold> <italic><tp:taxon-name>Centrophlebomyia anthropophaga</tp:taxon-name></italic> (Italy), detail of head in anterodorsal view [arrow indicates microtomentum on parafacial].</p></caption><graphic xmlns:xlink="http://www.w3.org/1999/xlink" xlink:href="ZooKeys-310-007-g002.jpg" position="float" orientation="portrait" xlink:type="simple"/></fig><fig id="F3" position="float" orientation="portrait"><label>Figures 16−21.</label><caption><p><italic><tp:taxon-name>Centrophlebomyia</tp:taxon-name></italic> spp. <bold>16−17</bold> <italic><tp:taxon-name>Centrophlebomyia anthropophaga</tp:taxon-name></italic> (Italy), anterior part of thorax in dorsolateral view [red circles indicate postpronotal setae] <bold>16</bold> male <bold>17</bold> female <bold>18−21</bold> Wing <bold>18</bold> <italic><tp:taxon-name>Centrophlebomyia anthropophaga</tp:taxon-name></italic> (Italy), detail of third costal sector (Cs<sub>3</sub>) [in red the costal spine-like setae] <bold>19−20</bold> <italic><tp:taxon-name>Centrophlebomyia grunini</tp:taxon-name></italic> (Russian Far East) <bold>21</bold> <italic><tp:taxon-name>Centrophlebomyia orientalis</tp:taxon-name></italic> (India), detail of third costal sector (Cs<sub>3</sub>).</p></caption><graphic xmlns:xlink="http://www.w3.org/1999/xlink" xlink:href="ZooKeys-310-007-g003.jpg" position="float" orientation="portrait" xlink:type="simple"/></fig><fig id="F4" position="float" orientation="portrait"><label>Figures 22−26.</label><caption><p>Male terminalia of <italic><tp:taxon-name>Centrophlebomyia</tp:taxon-name></italic> spp. [<bold>Ae</bold> = ejaculatory apodeme; <bold>Ap</bold> = phallapodeme; <bold>C</bold> = cerci; <bold>Ep</bold> = epandrium; <bold>Ph</bold> = phallus; <bold>S</bold> = surstylus] <bold>22</bold> <italic><tp:taxon-name>Centrophlebomyia anthropophaga</tp:taxon-name></italic> (Italy) <bold>23</bold> <italic><tp:taxon-name>Centrophlebomyia orientalis</tp:taxon-name></italic> (India) <bold>24−26</bold> <italic><tp:taxon-name>Centrophlebomyia anthropophaga</tp:taxon-name></italic> (Italy), phallus.</p></caption><graphic xmlns:xlink="http://www.w3.org/1999/xlink" xlink:href="ZooKeys-310-007-g004.jpg" position="float" orientation="portrait" xlink:type="simple"/></fig><fig id="F7" position="float" orientation="portrait"><label>Figures 35−38.</label><caption><p>Third instar and puparium of <italic><tp:taxon-name>Centrophlebomyia anthropophaga</tp:taxon-name></italic> (Italy) <bold>35</bold> last segment bearing posterior spiracle in posterior view <bold>36</bold> last segment bearing posterior spiracle in lateral view <bold>37</bold> posterior spiracles in posterior view <bold>38</bold> puparium in dorsal view.</p></caption><graphic xmlns:xlink="http://www.w3.org/1999/xlink" xlink:href="ZooKeys-310-007-g007.jpg" position="float" orientation="portrait" xlink:type="simple"/></fig><fig id="F5" position="float" orientation="portrait"><label>Figures 27−29.</label><caption><p>Female of <italic><tp:taxon-name>Centrophlebomyia anthropophaga</tp:taxon-name></italic> (Italy) <bold>27</bold> head and thorax in dorsal view <bold>28</bold> ovipositor in dorsal view <bold>29</bold> spermatheca.</p></caption><graphic xmlns:xlink="http://www.w3.org/1999/xlink" xlink:href="ZooKeys-310-007-g005.jpg" position="float" orientation="portrait" xlink:type="simple"/></fig><fig id="F6" position="float" orientation="portrait"><label>Figures 30−34.</label><caption><p>Third instar of <italic><tp:taxon-name>Centrophlebomyia anthropophaga</tp:taxon-name></italic> (Italy) <bold>30</bold> habitus in dorsal view <bold>31</bold> habitus in lateral view <bold>32</bold> head in frontal view <bold>33</bold> cephalopharyngeal skeleton in lateral view <bold>34</bold> aQnterior spiracle in lateral view.</p></caption><graphic xmlns:xlink="http://www.w3.org/1999/xlink" xlink:href="ZooKeys-310-007-g006.jpg" position="float" orientation="portrait" xlink:type="simple"/></fig></tp:treatment-sec><ref-list><ref id="B30"><mixed-citation xmlns:xlink="http://www.w3.org/1999/xlink" xlink:type="simple"><person-group><name name-style="western"><surname>Robineau-Desvoidy</surname><given-names>JB</given-names></name></person-group> (<year>1830</year>) <source>Essai sur les myodaires. Mémoires présentés par divers Savans à l’Académie Royal des Sciences de l’Institut de France (Sciences Mathématiques et Physiques), (2) 2: 813 pp.</source></mixed-citation></ref><ref id="B21"><mixed-citation xmlns:xlink="http://www.w3.org/1999/xlink" xlink:type="simple"><person-group><name name-style="western"><surname>Michelsen</surname><given-names>V</given-names></name></person-group> (<year>1983</year>) <article-title><italic>Thyreophora anthropophaga</italic> Robineau-Desvoidy, an “extinct” bone-skipper rediscovered in Kashmir (Diptera: Piophilidae, Thyreophorina).</article-title><source>Entomologica Scandinavica,</source><volume>14</volume>: <fpage>411</fpage>-<lpage>414</lpage>. doi: <ext-link ext-link-type="uri" xlink:href="http://dx.doi.org/10.1163/187631283X00173" xlink:type="simple">10.1163/187631283X00173</ext-link></mixed-citation></ref><ref id="B8"><mixed-citation xmlns:xlink="http://www.w3.org/1999/xlink" xlink:type="simple"><person-group><name name-style="western"><surname>Contini</surname><given-names>C</given-names></name><name name-style="western"><surname>Rivosecchi</surname><given-names>L</given-names></name></person-group> (<year>1993</year>) <source>Sulla presenza in Sardegna di <italic>Centrophlebomyia anthropophaga</italic> (Rob. Desv., 1830) (<italic>sensu</italic> Michelsen, 1983) (Diptera Thyreophoridae). Fragmenta entomologica, 25: 275−280.</source></mixed-citation></ref><ref id="B17"><mixed-citation xmlns:xlink="http://www.w3.org/1999/xlink" xlink:type="simple"><person-group><name name-style="western"><surname>Martín-Vega</surname><given-names>D</given-names></name><name name-style="western"><surname>Baz</surname><given-names>A</given-names></name><name name-style="western"><surname>Michelsen</surname><given-names>V</given-names></name></person-group> (<year>2010</year>) <article-title>Back from the dead: <italic>Thyreophora cynophila</italic> (Panzer, 1798) (Diptera: Piophilidae) “globally extinct” fugitive in Spain.</article-title><source>Systematic Entomology,</source><volume>35</volume> (<issue>4</issue>): <fpage>607</fpage>-<lpage>613</lpage>. doi: <ext-link ext-link-type="uri" xlink:href="http://dx.doi.org/10.1111/j.1365-3113.2010.00541.x" xlink:type="simple">10.1111/j.1365-3113.2010.00541.x</ext-link></mixed-citation></ref><ref id="B19"><mixed-citation xmlns:xlink="http://www.w3.org/1999/xlink" xlink:type="simple"><person-group><name name-style="western"><surname>McAlpine</surname><given-names>JF</given-names></name></person-group> (<year>1977</year>) <source>A revised classification of the Piophilidae, including “Neottiophilidae” and “Thyreophoridae” (Diptera: Schizophora). Memoirs of the Entomological Society of Canada, 103: i–vi, 1–66.</source></mixed-citation></ref><ref id="B24"><mixed-citation xmlns:xlink="http://www.w3.org/1999/xlink" xlink:type="simple"><person-group><name name-style="western"><surname>Ozerov</surname><given-names>AL</given-names></name></person-group> (<year>2000</year>) <article-title>A.9. Family Piophilidae.</article-title> In: <person-group><name name-style="western"><surname>Papp</surname><given-names>L</given-names></name><name name-style="western"><surname>Darvas</surname><given-names>B</given-names></name></person-group> (<role>Eds</role>). <issue-title>Contributions to a manual of Palearctic Diptera.</issue-title><source>Appendix. Science Herald, Budapest</source>: <fpage>355</fpage>-<lpage>365</lpage>.</mixed-citation></ref><ref id="B26"><mixed-citation xmlns:xlink="http://www.w3.org/1999/xlink" xlink:type="simple"><person-group><name name-style="western"><surname>Ozerov</surname><given-names>AL</given-names></name><name name-style="western"><surname>Norrbom</surname><given-names>AL</given-names></name></person-group> (<year>2010</year>) <source>Piophilidae. In: Brown BV, Borkent A, Cumming JM, Wood DM, Woodley NE, Zumbado M (Eds). Manual of Central American Diptera. Ottawa, Canada: National Research Council Press: 865−869.</source></mixed-citation></ref><ref id="B11"><mixed-citation xmlns:xlink="http://www.w3.org/1999/xlink" xlink:type="simple"><person-group><name name-style="western"><surname>Freidberg</surname><given-names>A</given-names></name></person-group> (<year>1981</year>) <source>Taxonomy, natural history and immature stages of the bone-skipper, <italic>Centrophlebomyia furcata</italic> (Fabricius) (Diptera: Piophilidae, Thyreophorina). Entomologica Scandinavica, 12: 320−326.</source> doi: <ext-link ext-link-type="uri" xlink:href="http://dx.doi.org/10.1163/187631281794709728" xlink:type="simple">10.1163/187631281794709728</ext-link></mixed-citation></ref></ref-list></tp:taxon-treatment>
