# Supplementary material for: A neotype designation for the bone-skipper Centrophlebomyia anthropophaga (Diptera, Piophilidae, Thyreophorina), with a review of the Palaearctic species of Centrophlebomyia
Source: Zookeys. 2013 Jun 17;(310):7–28. doi: 10.3897/zookeys.310.4914 (PMC3690652; doi:10.3897/zookeys.310.4914)
Supplement: XML Treatment for Centrophlebomyia furcata [file zookeys.310.4914-treatment3.xml]

<!DOCTYPE tp:taxon-treatment
  PUBLIC "-//TaxonX//DTD Taxonomic Treatment Publishing DTD v0 20100105//EN" "tax-treatment-NSO.dtd">
<tp:taxon-treatment xmlns:tp="http://www.plazi.org/taxpub"><tp:treatment-meta><mixed-citation publication-type="journal"><person-group><name><surname>Mei</surname><given-names>Maurizio</given-names></name><name><surname>Whitmore</surname><given-names>Daniel</given-names></name><name><surname>Giudice</surname><given-names>Giuseppe Lo</given-names></name><name><surname>Cerretti</surname><given-names>Pierfilippo</given-names></name></person-group><article-title>A neotype designation for the bone-skipper
                    <italic>Centrophlebomyia anthropophaga</italic> (Diptera, Piophilidae, Thyreophorina), with a review of the Palaearctic species of
                    <italic>Centrophlebomyia</italic></article-title><source>Zookeys</source><day>17</day><month>6</month><year>2013</year><volume>2013</volume><issue>310</issue><fpage>7</fpage><lpage>28</lpage><pub-id pub-id-type="doi">10.3897/zookeys.310.4914</pub-id></mixed-citation></tp:treatment-meta><tp:nomenclature><tp:taxon-name>
                            <tp:taxon-name-part taxon-name-part-type="genus">Centrophlebomyia</tp:taxon-name-part>
                            <tp:taxon-name-part taxon-name-part-type="species">furcata</tp:taxon-name-part>
                            <object-id xmlns:xlink="http://www.w3.org/1999/xlink" xlink:type="simple">http://species-id.net/wiki/Centrophlebomyia_furcata</object-id>
                        </tp:taxon-name><tp:taxon-authority>(Fabricius, 1794)</tp:taxon-authority><xref ref-type="fig" rid="F1">Figs 5−6</xref><tp:nomenclature-citation-list><tp:nomenclature-citation><tp:taxon-name>Musca furcata</tp:taxon-name><comment> Fabricius, 1794: 343 – type locality: “habitat in Gallia”. </comment></tp:nomenclature-citation><tp:nomenclature-citation><tp:taxon-name>Thyreolepida cinerea</tp:taxon-name><comment> Sack, 1939: 4 – type locality: “Rehoboth [Rehovot] bei Jaffa” (Israel). </comment></tp:nomenclature-citation></tp:nomenclature-citation-list></tp:nomenclature><tp:treatment-sec sec-type="Material examined"><title>Material examined.</title><p>1 ♀, 1 ♂, Israel, Tel Aviv, 17.XII.1977, A. Freiberg legit (MZUR); several males and females, same data (TAU). 16 ♂♂, 9 ♀♀, Italy, Latium, Monti della Tolfa, Mount S. Ansino, 332 m, <named-content xmlns:xlink="http://www.w3.org/1999/xlink" content-type="dwc:verbatimCoordinates" xlink:type="simple">42°03'51.85"N, 11°59'47.05"E</named-content>, 28.XII.2011, M. Mei legit, on dead sheep (MZUR).</p></tp:treatment-sec><tp:treatment-sec sec-type="References"><title>References.</title><p><xref ref-type="bibr" rid="B13">Hendel 1903</xref>; <xref ref-type="bibr" rid="B19">McAlpine 1977</xref>; <xref ref-type="bibr" rid="B11">Freidberg 1981</xref>; <xref ref-type="bibr" rid="B24">Ozerov 2000</xref>; <xref ref-type="bibr" rid="B18">Martín-Vega et al. 2010</xref>.</p></tp:treatment-sec><tp:treatment-sec sec-type="Distribution"><title>Distribution.</title><p>Europe: Austria, Cyprus, France, Germany, Greece, Italy, Spain, United Kingdom; North Africa: Algeria; Middle East: Turkey, Israel.</p></tp:treatment-sec><tp:treatment-sec><!--Section generated to contain objects referenced in tp:taxon-treatment.--><fig id="F1" position="float" orientation="portrait"><label>Figures 1−10.</label><caption><p>Males of <italic><tp:taxon-name>Centrophlebomyia</tp:taxon-name></italic> spp. <bold>1</bold>, <bold>3</bold>, <bold>5</bold>, <bold>7</bold>, <bold>9</bold> head and thorax in dorsal view <bold>2</bold>, <bold>4</bold>, <bold>6</bold>, <bold>8</bold>, <bold>10</bold> head in lateral view <bold>1−4</bold> <italic><tp:taxon-name>Centrophlebomyia anthropophaga</tp:taxon-name></italic> (Italy) <bold>5−6</bold> <italic><tp:taxon-name>Centrophlebomyia furcata</tp:taxon-name></italic> (Italy) <bold>7−8</bold> <italic><tp:taxon-name>Centrophlebomyia grunini</tp:taxon-name></italic> (Russian Far East) <bold>9−10</bold> <italic><tp:taxon-name>Centrophlebomyia orientalis</tp:taxon-name></italic> (India). In red the microtomentum pattern of head; in yellow the shiny, non microtomentose, pattern of thorax.</p></caption><graphic xmlns:xlink="http://www.w3.org/1999/xlink" xlink:href="ZooKeys-310-007-g001.jpg" position="float" orientation="portrait" xlink:type="simple"/></fig></tp:treatment-sec><ref-list><ref id="B13"><mixed-citation xmlns:xlink="http://www.w3.org/1999/xlink" xlink:type="simple"><person-group><name name-style="western"><surname>Hendel</surname><given-names>F</given-names></name></person-group> (<year>1903</year>) <source><italic>Centrophlebomyia</italic> nov. gen. Thyreophorinae. Zeitschrift für systematische Hymenopterologie und Dipterologie, 3: 215−216.</source></mixed-citation></ref><ref id="B19"><mixed-citation xmlns:xlink="http://www.w3.org/1999/xlink" xlink:type="simple"><person-group><name name-style="western"><surname>McAlpine</surname><given-names>JF</given-names></name></person-group> (<year>1977</year>) <source>A revised classification of the Piophilidae, including “Neottiophilidae” and “Thyreophoridae” (Diptera: Schizophora). Memoirs of the Entomological Society of Canada, 103: i–vi, 1–66.</source></mixed-citation></ref><ref id="B11"><mixed-citation xmlns:xlink="http://www.w3.org/1999/xlink" xlink:type="simple"><person-group><name name-style="western"><surname>Freidberg</surname><given-names>A</given-names></name></person-group> (<year>1981</year>) <source>Taxonomy, natural history and immature stages of the bone-skipper, <italic>Centrophlebomyia furcata</italic> (Fabricius) (Diptera: Piophilidae, Thyreophorina). Entomologica Scandinavica, 12: 320−326.</source> doi: <ext-link ext-link-type="uri" xlink:href="http://dx.doi.org/10.1163/187631281794709728" xlink:type="simple">10.1163/187631281794709728</ext-link></mixed-citation></ref><ref id="B24"><mixed-citation xmlns:xlink="http://www.w3.org/1999/xlink" xlink:type="simple"><person-group><name name-style="western"><surname>Ozerov</surname><given-names>AL</given-names></name></person-group> (<year>2000</year>) <article-title>A.9. Family Piophilidae.</article-title> In: <person-group><name name-style="western"><surname>Papp</surname><given-names>L</given-names></name><name name-style="western"><surname>Darvas</surname><given-names>B</given-names></name></person-group> (<role>Eds</role>). <issue-title>Contributions to a manual of Palearctic Diptera.</issue-title><source>Appendix. Science Herald, Budapest</source>: <fpage>355</fpage>-<lpage>365</lpage>.</mixed-citation></ref><ref id="B18"><mixed-citation xmlns:xlink="http://www.w3.org/1999/xlink" xlink:type="simple"><person-group><name name-style="western"><surname>Martín-Vega</surname><given-names>D</given-names></name><name name-style="western"><surname>Baz</surname><given-names>A</given-names></name></person-group> (<year>2011</year>) <source>Could the “vulture restaurants” be a lifeboat for the recently rediscovered bone-skippers (Diptera, Piophilidae). Journal of Insect Conservation, 15(5): 747–753.</source> doi: <ext-link ext-link-type="uri" xlink:href="http://dx.doi.org/10.1007/s10841-011-9429-0" xlink:type="simple">10.1007/s10841-011-9429-0</ext-link></mixed-citation></ref></ref-list></tp:taxon-treatment>
