# Supplementary material for: A neotype designation for the bone-skipper Centrophlebomyia anthropophaga (Diptera, Piophilidae, Thyreophorina), with a review of the Palaearctic species of Centrophlebomyia
Source: Zookeys. 2013 Jun 17;(310):7–28. doi: 10.3897/zookeys.310.4914 (PMC3690652; doi:10.3897/zookeys.310.4914)
Supplement: XML Treatment for Centrophlebomyia orientalis [file zookeys.310.4914-treatment5.xml]

<!DOCTYPE tp:taxon-treatment
  PUBLIC "-//TaxonX//DTD Taxonomic Treatment Publishing DTD v0 20100105//EN" "tax-treatment-NSO.dtd">
<tp:taxon-treatment xmlns:tp="http://www.plazi.org/taxpub"><tp:treatment-meta><mixed-citation publication-type="journal"><person-group><name><surname>Mei</surname><given-names>Maurizio</given-names></name><name><surname>Whitmore</surname><given-names>Daniel</given-names></name><name><surname>Giudice</surname><given-names>Giuseppe Lo</given-names></name><name><surname>Cerretti</surname><given-names>Pierfilippo</given-names></name></person-group><article-title>A neotype designation for the bone-skipper
                    <italic>Centrophlebomyia anthropophaga</italic> (Diptera, Piophilidae, Thyreophorina), with a review of the Palaearctic species of
                    <italic>Centrophlebomyia</italic></article-title><source>Zookeys</source><day>17</day><month>6</month><year>2013</year><volume>2013</volume><issue>310</issue><fpage>7</fpage><lpage>28</lpage><pub-id pub-id-type="doi">10.3897/zookeys.310.4914</pub-id></mixed-citation></tp:treatment-meta><tp:nomenclature><tp:taxon-name>
                            <tp:taxon-name-part taxon-name-part-type="genus">Centrophlebomyia</tp:taxon-name-part>
                            <tp:taxon-name-part taxon-name-part-type="species">orientalis</tp:taxon-name-part>
                        </tp:taxon-name><tp:taxon-authority>(Hendel, 1907)</tp:taxon-authority><tp:taxon-status xmlns:xlink="http://www.w3.org/1999/xlink" xlink:type="simple">stat. r.</tp:taxon-status><xref ref-type="fig" rid="F1">Figs 9−10</xref><xref ref-type="fig" rid="F2">, 13−14</xref><xref ref-type="fig" rid="F3">, 21</xref><xref ref-type="fig" rid="F4">, 23</xref><tp:nomenclature-citation-list><tp:nomenclature-citation><tp:taxon-name>Centrophlebomyia orientalis</tp:taxon-name><comment><xref ref-type="bibr" rid="B14">Hendel 1907</xref>: 243 – type locality: “Indien, Darjeeling, am Himalaya”. </comment></tp:nomenclature-citation><tp:nomenclature-citation><tp:taxon-name>Centrophlebomyia orientalis</tp:taxon-name><comment> Treated as junior synonym of <italic>anthropophaga</italic><xref ref-type="bibr" rid="B17">Robineau-Desvoidy, 1830 by Martín-Vega et al. (2010: 611)</xref>.</comment></tp:nomenclature-citation></tp:nomenclature-citation-list></tp:nomenclature><tp:treatment-sec sec-type="Type material examined"><title>Type material examined.</title><p>Holotype male, bearing the following labels: [INDIA] Darjeeling / Juni / Frusthofer leg. // <italic>Centrophlebomyia</italic> / <italic>orientalis</italic> / Hendel [handwritten] // Type [red label] // Holotypus [red label] // <italic>Pseudotyreo</italic> - / <italic>phora orientalis</italic> / Hendel / A. Ozerov det., 1984 (NHMW).</p></tp:treatment-sec><tp:treatment-sec sec-type="Other material examined"><title>Other material examined.</title><p>INDIA (Kashmir) Gulmarg, 2600–3000 m, 17.VIII 5.IX.1978: 2 ♂♂, 1 ♀ (ZMUC).</p></tp:treatment-sec><tp:treatment-sec sec-type="References"><title>References.</title><p><xref ref-type="bibr" rid="B14">Hendel 1907</xref>; <xref ref-type="bibr" rid="B21">Michelsen 1983</xref>; <xref ref-type="bibr" rid="B24">Ozerov 2000</xref>.</p></tp:treatment-sec><tp:treatment-sec sec-type="Distribution"><title>Distribution.</title><p>Northern India (Darjeeling, Kashmir).</p></tp:treatment-sec><tp:treatment-sec><!--Section generated to contain objects referenced in tp:taxon-treatment.--><fig id="F1" position="float" orientation="portrait"><label>Figures 1−10.</label><caption><p>Males of <italic><tp:taxon-name>Centrophlebomyia</tp:taxon-name></italic> spp. <bold>1</bold>, <bold>3</bold>, <bold>5</bold>, <bold>7</bold>, <bold>9</bold> head and thorax in dorsal view <bold>2</bold>, <bold>4</bold>, <bold>6</bold>, <bold>8</bold>, <bold>10</bold> head in lateral view <bold>1−4</bold> <italic><tp:taxon-name>Centrophlebomyia anthropophaga</tp:taxon-name></italic> (Italy) <bold>5−6</bold> <italic><tp:taxon-name>Centrophlebomyia furcata</tp:taxon-name></italic> (Italy) <bold>7−8</bold> <italic><tp:taxon-name>Centrophlebomyia grunini</tp:taxon-name></italic> (Russian Far East) <bold>9−10</bold> <italic><tp:taxon-name>Centrophlebomyia orientalis</tp:taxon-name></italic> (India). In red the microtomentum pattern of head; in yellow the shiny, non microtomentose, pattern of thorax.</p></caption><graphic xmlns:xlink="http://www.w3.org/1999/xlink" xlink:href="ZooKeys-310-007-g001.jpg" position="float" orientation="portrait" xlink:type="simple"/></fig><fig id="F2" position="float" orientation="portrait"><label>Figures 11−15.</label><caption><p><italic><tp:taxon-name>Centrophlebomyia</tp:taxon-name></italic> spp. <bold>11−14</bold> head in dorsolateral view [dotted line indicates the border of microtomentum] <bold>11−12</bold> <italic><tp:taxon-name>Centrophlebomyia anthropophaga</tp:taxon-name></italic> (Italy) <bold>13−14</bold> <italic><tp:taxon-name>Centrophlebomyia orientalis</tp:taxon-name></italic> (India) <bold>15</bold> <italic><tp:taxon-name>Centrophlebomyia anthropophaga</tp:taxon-name></italic> (Italy), detail of head in anterodorsal view [arrow indicates microtomentum on parafacial].</p></caption><graphic xmlns:xlink="http://www.w3.org/1999/xlink" xlink:href="ZooKeys-310-007-g002.jpg" position="float" orientation="portrait" xlink:type="simple"/></fig><fig id="F3" position="float" orientation="portrait"><label>Figures 16−21.</label><caption><p><italic><tp:taxon-name>Centrophlebomyia</tp:taxon-name></italic> spp. <bold>16−17</bold> <italic><tp:taxon-name>Centrophlebomyia anthropophaga</tp:taxon-name></italic> (Italy), anterior part of thorax in dorsolateral view [red circles indicate postpronotal setae] <bold>16</bold> male <bold>17</bold> female <bold>18−21</bold> Wing <bold>18</bold> <italic><tp:taxon-name>Centrophlebomyia anthropophaga</tp:taxon-name></italic> (Italy), detail of third costal sector (Cs<sub>3</sub>) [in red the costal spine-like setae] <bold>19−20</bold> <italic><tp:taxon-name>Centrophlebomyia grunini</tp:taxon-name></italic> (Russian Far East) <bold>21</bold> <italic><tp:taxon-name>Centrophlebomyia orientalis</tp:taxon-name></italic> (India), detail of third costal sector (Cs<sub>3</sub>).</p></caption><graphic xmlns:xlink="http://www.w3.org/1999/xlink" xlink:href="ZooKeys-310-007-g003.jpg" position="float" orientation="portrait" xlink:type="simple"/></fig><fig id="F4" position="float" orientation="portrait"><label>Figures 22−26.</label><caption><p>Male terminalia of <italic><tp:taxon-name>Centrophlebomyia</tp:taxon-name></italic> spp. [<bold>Ae</bold> = ejaculatory apodeme; <bold>Ap</bold> = phallapodeme; <bold>C</bold> = cerci; <bold>Ep</bold> = epandrium; <bold>Ph</bold> = phallus; <bold>S</bold> = surstylus] <bold>22</bold> <italic><tp:taxon-name>Centrophlebomyia anthropophaga</tp:taxon-name></italic> (Italy) <bold>23</bold> <italic><tp:taxon-name>Centrophlebomyia orientalis</tp:taxon-name></italic> (India) <bold>24−26</bold> <italic><tp:taxon-name>Centrophlebomyia anthropophaga</tp:taxon-name></italic> (Italy), phallus.</p></caption><graphic xmlns:xlink="http://www.w3.org/1999/xlink" xlink:href="ZooKeys-310-007-g004.jpg" position="float" orientation="portrait" xlink:type="simple"/></fig></tp:treatment-sec><ref-list><ref id="B14"><mixed-citation xmlns:xlink="http://www.w3.org/1999/xlink" xlink:type="simple"><person-group><name name-style="western"><surname>Hendel</surname><given-names>F</given-names></name></person-group> (<year>1907</year>) <source>Neue und interessante Dipteren aus der kaiserl. Museum in Wien. Wiener Entomologische Zeitung 26(7–9): 245.</source></mixed-citation></ref><ref id="B17"><mixed-citation xmlns:xlink="http://www.w3.org/1999/xlink" xlink:type="simple"><person-group><name name-style="western"><surname>Martín-Vega</surname><given-names>D</given-names></name><name name-style="western"><surname>Baz</surname><given-names>A</given-names></name><name name-style="western"><surname>Michelsen</surname><given-names>V</given-names></name></person-group> (<year>2010</year>) <article-title>Back from the dead: <italic>Thyreophora cynophila</italic> (Panzer, 1798) (Diptera: Piophilidae) “globally extinct” fugitive in Spain.</article-title><source>Systematic Entomology,</source><volume>35</volume> (<issue>4</issue>): <fpage>607</fpage>-<lpage>613</lpage>. doi: <ext-link ext-link-type="uri" xlink:href="http://dx.doi.org/10.1111/j.1365-3113.2010.00541.x" xlink:type="simple">10.1111/j.1365-3113.2010.00541.x</ext-link></mixed-citation></ref><ref id="B21"><mixed-citation xmlns:xlink="http://www.w3.org/1999/xlink" xlink:type="simple"><person-group><name name-style="western"><surname>Michelsen</surname><given-names>V</given-names></name></person-group> (<year>1983</year>) <article-title><italic>Thyreophora anthropophaga</italic> Robineau-Desvoidy, an “extinct” bone-skipper rediscovered in Kashmir (Diptera: Piophilidae, Thyreophorina).</article-title><source>Entomologica Scandinavica,</source><volume>14</volume>: <fpage>411</fpage>-<lpage>414</lpage>. doi: <ext-link ext-link-type="uri" xlink:href="http://dx.doi.org/10.1163/187631283X00173" xlink:type="simple">10.1163/187631283X00173</ext-link></mixed-citation></ref><ref id="B24"><mixed-citation xmlns:xlink="http://www.w3.org/1999/xlink" xlink:type="simple"><person-group><name name-style="western"><surname>Ozerov</surname><given-names>AL</given-names></name></person-group> (<year>2000</year>) <article-title>A.9. Family Piophilidae.</article-title> In: <person-group><name name-style="western"><surname>Papp</surname><given-names>L</given-names></name><name name-style="western"><surname>Darvas</surname><given-names>B</given-names></name></person-group> (<role>Eds</role>). <issue-title>Contributions to a manual of Palearctic Diptera.</issue-title><source>Appendix. Science Herald, Budapest</source>: <fpage>355</fpage>-<lpage>365</lpage>.</mixed-citation></ref></ref-list></tp:taxon-treatment>
